# Supplementary material for: Reevaluation of Hemoparasites in the Black Spiny-Tailed Iguana (Ctenosaura similis) with the First Pathological and Molecular Characterizations of Lankesterella desseri n. sp. and Redescription of Hepatozoon gamezi
Source: Microorganisms. 2023 Sep 22;11(10):2374. doi: 10.3390/microorganisms11102374 (PMC10609578; doi:10.3390/microorganisms11102374)
Supplement: Supplementary file 1 [file microorganisms-11-02374-s001.zip]

Archive with 3 entries (3 files):
- Accession number of sequences in Hepatozoon 18S rDNA phylogenetic tree.xlsx
- Accession number of sequences in Lankesterella 18S rDNA phylogenetic tree.xlsx
- Accession number of sequences in Lankesterella COI phylogenetic tree.xlsx
