# Supplementary material for: Reevaluation of Hemoparasites in the Black Spiny-Tailed Iguana (Ctenosaura similis) with the First Pathological and Molecular Characterizations of Lankesterella desseri n. sp. and Redescription of Hepatozoon gamezi
Source: Microorganisms. 2023 Sep 22;11(10):2374. doi: 10.3390/microorganisms11102374 (PMC10609578; doi:10.3390/microorganisms11102374)
Supplement: Supplementary file 1 [file microorganisms-11-02374-s001.zip › Accession number of sequences in Hepatozoon 18S rDNA phylogenetic tree.xlsx]

## Sheet: 工作表1
AB181504.1:1-1587 Hepatozoon sp. HepBiCM001 gene for 18S ribosomal RNA partial sequence
AF130361.1 Hepatozoon catesbianae small subunit ribosomal RNA gene complete sequence
AF297085.1 Hepatozoon sp. Boiga small subunit ribosomal RNA complete sequence
AY150067.2 Hepatozoon canis isolate Spain-1 18S ribosomal RNA gene partial sequence
AY461377.2 Hepatozoon sp. - Curupira 2 18S ribosomal RNA gene partial sequence
AY600625.1:1-1603 Hepatozoon sp. BV2 18S ribosomal RNA gene partial sequence
AY600626.1:1-1602 Hepatozoon sp. BV1 18S ribosomal RNA gene partial sequence
AY620232.1 Hepatozoon felis isolate Spain 1 18S ribosomal RNA gene partial sequence
AY628681.1 Hepatozoon felis isolate Spain 2 18S ribosomal RNA gene partial sequence
DQ096835.1 Adelina dimidiata 18S ribosomal RNA gene partial sequence
DQ096836.2 Adelina grylli 18S ribosomal RNA gene partial sequence
EF157822.1 Hepatozoon ayorgbor 18S ribosomal RNA gene partial sequence
EF157822.1:1-1588 Hepatozoon ayorgbor 18S ribosomal RNA gene partial sequence
EF222257.1 Hepatozoon sp. European pine marten 1 18S ribosomal RNA gene partial sequence
EF222259.1:1-1605 Hepatozoon sp. squirrel 1 18S ribosomal RNA gene partial sequence
FJ719813.1:1-1582 Hepatozoon sp. DG1 small subunit ribosomal RNA gene partial sequence
FJ719814.1:1-1582 Hepatozoon sp. DG2 small subunit ribosomal RNA gene partial sequence
FJ719815.1:1-1602 Hepatozoon sp. AO12 small subunit ribosomal RNA gene partial sequence
FJ719816.1:1-1602 Hepatozoon sp. AS15 small subunit ribosomal RNA gene partial sequence
FJ719817.1 Hepatozoon sp. AO6 small subunit ribosomal RNA gene partial sequence
FJ719818.1:1-1603 Hepatozoon sp. AO5 small subunit ribosomal RNA gene partial sequence
FJ719819.1:1-1602 Hepatozoon sp. AS7 small subunit ribosomal RNA gene partial sequence
HQ224954.1:2-1605 Hepatozoon cf. catesbianae clone A 4 18S ribosomal RNA gene partial sequence
HQ224957.1 Dactylosoma ranarum clone 1A2 2 18S ribosomal RNA gene partial sequence
HQ224959.1 Haemogregarina balli clone SAS 1 18S ribosomal RNA gene partial sequence
HQ224960.1:5-1609 Hepatozoon sp. JRB-2011 18S ribosomal RNA gene partial sequence
HQ224962.1 Hepatozoon cf. clamatae clone B 1 18S ribosomal RNA gene partial sequence
HQ224963.1 Hepatozoon cf. clamatae clone B 2 18S ribosomal RNA gene partial sequence
HQ734791.1 Hepatozoon sp. 133sp 18S ribosomal RNA gene partial sequence
HQ734794.1 Hepatozoon sp. 167pv 18S ribosomal RNA gene partial sequence
HQ734804.1 Hepatozoon sp. pb7421pv 18S ribosomal RNA gene partial sequence
HQ734807.1 Hepatozoon sp. lpa1tt 18S ribosomal RNA gene partial sequence
JN181157.1 Hepatozoon sipedon voucher Guelph 1994 18S ribosomal RNA gene complete sequence
JX531921.1 Hepatozoon sp. JPMCM-2012 isolate 3.51AK 18S ribosomal RNA gene partial sequence
JX531944.1 Hepatozoon sp. JPMCM-2012 isolate A83 18S ribosomal RNA gene partial sequence
JX644996.1:1-1515 Hepatozoon sp. KR-2012 isolate HEP2 18S ribosomal RNA gene partial sequence
JX644997.1:1-1558 Hepatozoon sp. KR-2012 isolate HEP5 18S ribosomal RNA gene partial sequence
JX644998.1:1-1539 Hepatozoon sp. KR-2012 isolate HEP8 18S ribosomal RNA gene partial sequence
KC696566.1 Hepatozoon sp. DB2214 18S ribosomal RNA gene partial sequence
KC696568.1 Hepatozoon sp. DB2220 18S ribosomal RNA gene partial sequence
KC696569.1 Hepatozoon sp. DB2231 18S ribosomal RNA gene partial sequence
KF939620.1 Hepatozoon sp. YLW-2014 isolate S001 18S ribosomal RNA gene partial sequence
KF992697.1 Haemogregarina stepanowi isolate 4024 18S ribosomal RNA gene partial sequence
KF992710.1 Hemolivia mauritanica isolate Vendelin 18S ribosomal RNA gene partial sequence
KF992712.1 Hemolivia mariae isolate 4955 18S ribosomal RNA gene partial sequence
KF992714.1 Hemolivia sp. ex Rhinoclemmys pulcherrima isolate 5060 18S ribosomal RNA gene partial sequence
KJ413113.1:3-1553 Hepatozoon sp. MRA-2014b clone C23 18S ribosomal RNA gene partial sequence
KJ413132.1:1-1551 Hepatozoon sp. MRA-2014b clone C12 18S ribosomal RNA gene partial sequence
KM234614.1 Hepatozoon sp. DJH-2014c isolate CHUFCL3654 18S ribosomal RNA gene partial sequence
KM234615.1 Hepatozoon sp. DJH-2014c isolate CHUFCL4282 18S ribosomal RNA gene partial sequence
KM234617.1 Hepatozoon sp. DJH-2014c isolate CHUFCL4322 18S ribosomal RNA gene partial sequence
KM887507.1 Haemogregarina sacaliae isolate 5084 18S ribosomal RNA gene partial sequence
KM887509.1 Haemogregarina pellegrini isolate 5083 18S ribosomal RNA gene partial sequence
KP881349.1 Hemolivia stellata 18S small subunit ribosomal RNA gene partial sequence
KU198330.1:1-1583 Hepatozoon sp. badger isolate 04/00284 18S ribosomal RNA gene partial sequence
KX017290.1:1-1601 Hepatozoon felis isolate Etawah 18S ribosomal RNA gene partial sequence
KX757032.1 Hepatozoon silvestris isolate 152/16 18S ribosomal RNA gene partial sequence
KX880079.1 Hepatozoon musa isolate Co1031 18S ribosomal RNA gene partial sequence
MF435048.1 Hepatozoon caimani isolate JT01 18S ribosomal RNA gene partial sequence
MF541372.1:3-1557 Hepatozoon sp. isolate 9950 18S ribosomal RNA gene partial sequence
MG041591.1 Hepatozoon involucrum isolate AE140407H2 small subunit ribosomal RNA gene partial sequence
MG041596.1 Hepatozoon tenuis isolate AL160210N2 small subunit ribosomal RNA gene partial sequence
MG041603.1 Hepatozoon thori isolate AE140930C1 small subunit ribosomal RNA gene partial sequence
MG041604.1 Hepatozoon ixoxo isolate AE130416D1 small subunit ribosomal RNA gene partial sequence
MG041605.1 Hepatozoon theileri isolate AE150225B12 small subunit ribosomal RNA gene partial sequence
MG456821.1 Hepatozoon sp. isolate B63M12 18S ribosomal RNA gene partial sequence
MG456822.1 Hepatozoon sp. isolate 290M12 18S ribosomal RNA gene partial sequence
MG456823.1 Hepatozoon sp. isolate B266M12 18S ribosomal RNA gene partial sequence
MG519501.1 Hepatozoon angeladaviesae small subunit ribosomal RNA gene partial sequence
MG519504.1 Hepatozoon cecilhoarei small subunit ribosomal RNA gene partial sequence
MG593275.1 Hepatozoon ewingi isolate HBM1 long 18S NSW small subunit ribosomal RNA gene partial sequence mitochondrial
MG787243.2 Hepatozoon sp. BT-2018 A 18S ribosomal RNA gene partial sequence
MG787246.2 Hepatozoon sp. BT-2018 C 18S ribosomal RNA gene partial sequence
MG787247.2 Hepatozoon sp. BT-2018 D 18S ribosomal RNA gene partial sequence
MG787248.2 Hepatozoon sp. BT-2018 D 18S ribosomal RNA gene partial sequence
MG787249.2 Hepatozoon sp. BT-2018 E 18S ribosomal RNA gene partial sequence
MG787250.2 Hepatozoon sp. BT-2018 F 18S ribosomal RNA gene partial sequence
MG787251.2 Hepatozoon sp. BT-2018 T 18S ribosomal RNA gene partial sequence
MH174343.1:1-1534 Hepatozoon sp. isolate HepOat4 small subunit ribosomal RNA gene partial sequence
MH174345.1:1-1460 Hepatozoon sp. isolate HepIxo-281 small subunit ribosomal RNA gene partial sequence
MH198742.1 Hepatozoon aegypti isolate Al-Thumama2016 small subunit ribosomal RNA gene partial sequence
MH615006.1 Hepatozoon canis isolate 9992 18S small subunit ribosomal RNA gene internal transcribed spacer 1 5.8S ribosomal RNA gene internal transcribed spacer 2 and 28S large subunit ribosomal RNA gene complete sequence
MK091084.1:5-1604 Hepatozoon canis isolate 9992-2 small subunit ribosomal RNA gene complete sequence
MK091085.1:5-1604 Hepatozoon canis isolate 9992-3 small subunit ribosomal RNA gene complete sequence
MK091086.1:5-1604 Hepatozoon canis isolate 9992-4 small subunit ribosomal RNA gene complete sequence
MK091087.1:5-1604 Hepatozoon canis isolate 9992-5 small subunit ribosomal RNA gene complete sequence
MK091088.1:5-1604 Hepatozoon canis isolate 9992-6 small subunit ribosomal RNA gene complete sequence
MK396906.1 Karyolysus galloti isolate B3 small subunit ribosomal RNA gene partial sequence
MK452252.1:5-1608 Hepatozoon griseisciuri isolate Genotype A small subunit ribosomal RNA gene partial sequence
MK452253.1:5-1608 Hepatozoon griseisciuri isolate Genotype B small subunit ribosomal RNA gene partial sequence
MK497254.1 Karyolysus cf. lacazei small subunit ribosomal RNA gene partial sequence
MN003368.1 Hepatozoon sp. voucher V36 Uru small subunit ribosomal RNA gene partial sequence
MN104639.1:1-1460 Hepatozoon sciuri isolate SV146 6 small subunit ribosomal RNA gene partial sequence
MN104640.1 Hepatozoon sciuri isolate SV12 7 small subunit ribosomal RNA gene partial sequence
MN244528.1:1-1596 Hepatozoon catesbianae isolate MGF small subunit ribosomal RNA gene partial sequence internal transcribed spacer 1 complete sequence and 5.8S ribosomal RNA gene partial sequence
MN244529.1:1-1596 Hepatozoon clamatae isolate FGF small subunit ribosomal RNA gene partial sequence internal transcribed spacer 1 complete sequence and 5.8S ribosomal RNA gene partial sequence
MN244530.1:1-1596 Hepatozoon sp. isolate GA11 small subunit ribosomal RNA gene partial sequence internal transcribed spacer 1 complete sequence and 5.8S ribosomal RNA gene partial sequence
MN723844.1 Hepatozoon colubri isolate 9689 small subunit ribosomal RNA gene partial sequence
MN723845.1 Hepatozoon ophisauri isolate 11514 small subunit ribosomal RNA gene partial sequence
MN879398.1 Dactylosoma kermiti isolate AE180124C1 small subunit ribosomal RNA gene partial sequence
MT107087.1:1-1590 Hepatozoon canis isolate HZtick3 small subunit ribosomal RNA gene partial sequence
MT107088.1:1-1590 Hepatozoon canis isolate HZtick1 small subunit ribosomal RNA gene partial sequence
MT107089.1:1-1590 Hepatozoon canis isolate HZtick2 small subunit ribosomal RNA gene partial sequence
MT107090.1:1-1590 Hepatozoon canis isolate HZDog15 small subunit ribosomal RNA gene partial sequence
MT107091.1:1-1590 Hepatozoon canis isolate HZDog69 small subunit ribosomal RNA gene partial sequence
MT107092.1:1-1590 Hepatozoon canis isolate HZtick21 small subunit ribosomal RNA gene partial sequence
MT107093.1:1-1590 Hepatozoon canis isolate HZdog47 small subunit ribosomal RNA gene partial sequence
MT107096.1:1-1590 Hepatozoon canis isolate HZtick84 small subunit ribosomal RNA gene partial sequence
MT107097.1:1-1590 Hepatozoon canis isolate HZtick6 small subunit ribosomal RNA gene partial sequence
MT107098.1:1-1590 Hepatozoon canis isolate HZdog32 small subunit ribosomal RNA gene partial sequence
MT919387.1:1-1456 Hepatozoon sp. isolate R38 small subunit ribosomal RNA gene partial sequence
MT919388.1:3-1475 Hepatozoon sp. isolate R50 small subunit ribosomal RNA gene partial sequence
MW246123.1 Hepatozoon sp. isolate PZAC003 small subunit ribosomal RNA gene partial sequence
MW514212.1:1-1570 Hemolivia cruciata isolate 9221 small subunit ribosomal RNA gene partial sequence
MW514213.1:1-1564 Hepatozoon cuorae isolate 9222 small subunit ribosomal RNA gene partial sequence
MW514214.1:1-1564 Hepatozoon cuorae isolate 9223 small subunit ribosomal RNA gene partial sequence
MZ412878.1:21-1606 Hepatozoon sp. isolate H26 complete small subunit ribosomal RNA gene partial sequence
MZ412879.1:18-1618 Hepatozoon sp. isolate H18 complete small subunit ribosomal RNA gene partial sequence
MZ412880.1:18-1607 Hepatozoon sp. isolate H27 small subunit ribosomal RNA gene partial sequence
OM033660.1:1-1567 Hepatozoon sp. clone HF005 small subunit ribosomal RNA gene partial sequence
OM033661.1:1-1579 Hepatozoon sp. clone HF009 small subunit ribosomal RNA gene partial sequence
OM033662.1:1-1573 Hepatozoon sp. clone HF014 small subunit ribosomal RNA gene partial sequence
OM033663.1:3-1578 Hepatozoon sp. clone HF015 small subunit ribosomal RNA gene partial sequence
OM033664.1:1-1567 Hepatozoon sp. clone PS001 small subunit ribosomal RNA gene partial sequence
OM033665.1:1-1582 Hepatozoon sp. clone PS085 small subunit ribosomal RNA gene partial sequence
OM256568.1:1-1531 Hepatozoon felis isolate VM1/WCA13 small subunit ribosomal RNA gene partial sequence
OM422756.1:1-1545 Hepatozoon felis isolate WCA2lo small subunit ribosomal RNA gene partial sequence
ON075470.1:1-1601 Hepatozoon felis isolate Gujrat small subunit ribosomal RNA gene partial sequence
OQ093601.1:1-1557 Karyolysus sp. isolate Pm196 small subunit ribosomal RNA gene partial sequence
OQ093602.1:1-1557 Karyolysus sp. isolate Pm197 small subunit ribosomal RNA gene partial sequence
OQ093605.1:1-1554 Karyolysus sp. isolate IBm69 small subunit ribosomal RNA gene partial sequence
OQ093606.1:1-1559 Karyolysus sp. isolate IBa55 small subunit ribosomal RNA gene partial sequence
OQ093607.1:1-1557 Karyolysus sp. isolate PSa1 small subunit ribosomal RNA gene partial sequence
OQ093608.1:1-1584 Hepatozoon sp. isolate PSh64 small subunit ribosomal RNA gene partial sequence
OQ093609.1:1-1557 Karyolysus sp. isolate Ae53 small subunit ribosomal RNA gene partial sequence
OQ093610.1:3-1564 Hepatozoon sp. isolate Ab112 small subunit ribosomal RNA gene partial sequence
OQ093611.1:1-1557 Karyolysus sp. isolate Zv17 small subunit ribosomal RNA gene partial sequence
OQ093612.1:1-1559 Karyolysus sp. isolate CH186 small subunit ribosomal RNA gene partial sequence
