# Supplementary material for: Reevaluation of Hemoparasites in the Black Spiny-Tailed Iguana (Ctenosaura similis) with the First Pathological and Molecular Characterizations of Lankesterella desseri n. sp. and Redescription of Hepatozoon gamezi
Source: Microorganisms. 2023 Sep 22;11(10):2374. doi: 10.3390/microorganisms11102374 (PMC10609578; doi:10.3390/microorganisms11102374)
Supplement: Supplementary file 1 [file microorganisms-11-02374-s001.zip › Accession number of sequences in Lankesterella 18S rDNA phylogenetic tree.xlsx]

## Sheet: 工作表1
L37415.1 Toxoplasma gondii 18S ribosomal RNA gene complete sequence
U40262.1 Eimeria mitis small subunit ribosomal RNA gene complete sequence
U40263.1 Eimeria nieschulzi small subunit ribosomal RNA gene complete sequence
U40261.1 Cyclospora sp. small subunit ribosomal RNA gene complete sequence
U67116.1 Eimeria brunetti small subunit ribosomal RNA gene complete sequence
U77084.1 Eimeria bovis small subunit ribosomal RNA gene complete sequence
U97523.1 Isospora suis 18S ribosomal RNA gene complete sequence
AF006470.1 Sarcocystis hominis 18S ribosomal RNA gene complete sequence
AF017120.1 Sarcocystis cruzi 18S ribosomal RNA gene complete sequence
AF017121.1 Sarcocystis buffalonis 18S ribosomal RNA gene complete sequence
AF017122.1 Sarcocystis hirsuta 18S ribosomal RNA gene complete sequence
AF009244.1 Frenkelia microti small ribosomal subunit RNA gene complete sequence
AF009245.1 Frenkelia glareoli small ribosomal subunit RNA gene complete sequence
AF061567.1 Cyclospora sp. strain Gombe 34 18S ribosomal RNA gene partial sequence
AF061568.1 Cyclospora sp. strain Gombe 40 18S ribosomal RNA gene partial sequence
AF080614.1 Eimeria falciformis 18S ribosomal RNA gene partial sequence
AF080611.1 Lankesterella minima 18S ribosomal RNA gene partial sequence
AF080612.1 Isospora robini 18S ribosomal RNA gene complete sequence
AF041437.1 Eimeria meleagrimitis small subunit ribosomal RNA gene complete sequence
AF106935.1 Isospora belli small subunit ribosomal RNA gene complete sequence
AF060975.1 Caryospora bigenetica clone 1 small subunit ribosomal RNA gene complete sequence
AF060976.1 Caryospora bigenetica clone 2 small subunit ribosomal RNA gene complete sequence
AF111183.1 Cyclospora cayetanensis 18S ribosomal RNA gene complete sequence
AF111187.1 Cyclospora papionis 18S ribosomal RNA gene complete sequence
AF109678.1 Besnoitia besnoiti small subunit ribosomal RNA gene partial sequence
AJ271354.1 Neospora caninum partial 18S rRNA gene isolate NC-PV1
AF291426.1 Besnoitia jellisoni small subunit ribosomal RNA gene complete sequence
AF291427.1 Eimeria alabamensis small subunit ribosomal RNA gene complete sequence
AF246717.1 Eimeria telekii small subunit ribosomal RNA gene partial sequence
AF298623.1 Hyaloklossia lieberkuehni 18S small subunit ribosomal RNA gene partial sequence
AF311640.1 Eimeria langebarteli 18S ribosomal RNA gene partial sequence
AF311641.1 Eimeria papillata 18S ribosomal RNA gene partial sequence
AF311642.1 Eimeria reedi 18S ribosomal RNA gene partial sequence
AF311643.1 Eimeria separata 18S ribosomal RNA gene partial sequence
AF311644.1 Eimeria sevilletensis 18S ribosomal RNA gene partial sequence
AF307876.1 Eimeria antrozoi 18S ribosomal RNA gene partial sequence
AF307877.1 Eimeria rioarribaensis 18S ribosomal RNA gene partial sequence
AF307879.1 Eimeria onychomysis 18S ribosomal RNA gene partial sequence
AF307880.1 Eimeria albigulae 18S ribosomal RNA gene partial sequence
AF324212.1 Eimeria adeneodei 18S ribosomal RNA gene partial sequence
AF324213.1 Eimeria catronensis 18S ribosomal RNA gene partial sequence
AF324214.1 Eimeria chobotari 18S ribosomal RNA gene partial sequence
AF324215.1 Eimeria pilarensis 18S ribosomal RNA gene partial sequence
AF324216.1 Eimeria scholtysecki 18S ribosomal RNA gene partial sequence
AF324217.1 Eimeria tropidura 18S ribosomal RNA gene partial sequence
AF339489.1 Eimeria chaetodipi 18S ribosomal RNA gene partial sequence
AF339490.1 Eimeria dipodomysis 18S ribosomal RNA gene partial sequence
AF339491.1 Eimeria leucopi 18S ribosomal RNA gene partial sequence
AF339492.1 Eimeria peromysci 18S ribosomal RNA gene partial sequence
AY043207.2 Choleoeimeria sp. small subunit ribosomal RNA partial sequence
AY279205.1 Cystoisospora timoni 18S ribosomal RNA gene partial sequence
AY331571.1 Atoxoplasma sp. MS-2003 from Southern cape sparrow small subunit ribosomal RNA gene and internal transcribed spacer 1 partial sequence
AY365026.1 Isospora orlovi small subunit ribosomal RNA gene partial sequence
L76471.1 Isospora felis 18S ribosomal RNA gene partial sequence
AY613853.1 Eimeria arnyi 18S ribosomal RNA gene partial sequence
AB205165.1 Eimeria gruis gene for 18S rRNA partial sequence clone: G1-1
AB205170.1 Eimeria reichenowi gene for 18S rRNA partial sequence clone: R1-1
AB205175.1 Eimeria reichenowi gene for 18S rRNA partial sequence clone: R2-1
DQ390207.1 Lankesterella valsainensis 18S ribosomal RNA gene partial sequence
EF210322.1 Eimeria maxima strain precocious line small subunit ribosomal RNA gene partial sequence
EF210324.1 Eimeria acervulina strain Shanghai small subunit ribosomal RNA gene partial sequence
EU717219.1 Eimeria ranae small subunit ribosomal RNA gene partial sequence
FJ236371.1 Eimeria praecox clone 118-30 18S ribosomal RNA gene partial sequence
FJ236378.1 Eimeria cf. mivati clone 158-25 18S ribosomal RNA gene partial sequence
FJ009241.1 Goussia noelleri small subunit ribosomal RNA gene partial sequence
FJ009242.1 Goussia neglecta small subunit ribosomal RNA gene partial sequence
FJ009243.1 Goussia sp. ex Bufo bufo small subunit ribosomal RNA gene partial sequence
FN298443.1 Eimeria sp. DAM-2009 18S rRNA gene isolated from white-backed woodpecker
FJ829323.1 Eimeria trichosuri clone I 18S ribosomal RNA gene partial sequence
AF080613.2 Isospora gryphoni 18S ribosomal RNA gene complete sequence
JX984674.1 Schellackia sp. 1 JM-2013 haplotype Ls-A 18S ribosomal RNA gene partial sequence
JX984675.1 Schellackia sp. 1 JM-2013 haplotype Ls-B 18S ribosomal RNA gene partial sequence
JX984676.1 Schellackia sp. 1 JM-2013 haplotype Ph-B4 18S ribosomal RNA gene partial sequence
KJ131414.1 Schellackia orientalis haplotype Ts 18S ribosomal RNA gene partial sequence
KJ131415.2 Schellackia bolivari haplotype Ae-M 18S ribosomal RNA gene partial sequence
KJ131416.2 Schellackia bolivari haplotype Ae-S 18S ribosomal RNA gene partial sequence
KR360728.1 Choleoeimeria gallotiae 18S ribosomal RNA gene partial sequence
KR360729.1 Eimeria eutropidis 18S ribosomal RNA gene partial sequence
KR360730.1 Choleoeimeria scincorum 18S ribosomal RNA gene partial sequence
KR360731.1 Acroeimeria cf. tarentolae 18S ribosomal RNA gene partial sequence
KR360732.1 Eimeria steinhausi 18S ribosomal RNA gene partial sequence
KR360733.1 Choleoeimeria wiegmanniana 18S ribosomal RNA gene partial sequence
KR360734.1 Eimeria tokayae 18S ribosomal RNA gene partial sequence
KR360735.1 Acroeimeria sceloporis 18S ribosomal RNA gene partial sequence
KJ131417.2 Lankesterella sp. Ae-Lk 18S ribosomal RNA gene partial sequence
KU180238.1 Isospora takydromi haplotype ISO TakSex 18S ribosomal RNA gene partial sequence
KU180239.1 Isospora fahdi haplotype ISO AcaEry 18S ribosomal RNA gene partial sequence
KU180240.1 Isospora abdallahi haplotype ISO AcaBos 18S ribosomal RNA gene partial sequence
KU180241.1 Isospora amphiboluri haplotype ISO PogVit 18S ribosomal RNA gene partial sequence
KU180242.1 Isospora wiegmanniana haplotype ISO TroWie 18S ribosomal RNA gene partial sequence
KU180243.1 Isospora albogularis haplotype ISO GonAlb 18S ribosomal RNA gene partial sequence
KU180244.1 Isospora chafarinensis haplotype ISO ChaPar 18S ribosomal RNA gene partial sequence
KU180245.1 Isospora tarentolae haplotype ISO TarDel 18S ribosomal RNA gene partial sequence
KU180246.1 Isospora gekkonis haplotype ISO PheMad 18S ribosomal RNA gene partial sequence
KU180247.1 Caryospora ernsti haplotype CARY AnoCar 18S ribosomal RNA gene partial sequence
KU180248.1 Lankesterella sp. (in: apicomplexans) 18S ribosomal RNA gene partial sequence
KT184338.1 Eimeria dispersa strain Briston 18S small subunit ribosomal RNA gene partial sequence
KT184344.1 Eimeria gallopavonis strain Weybridge 18S small subunit ribosomal RNA gene partial sequence
MF167544.1 Lankesterella sp. (in: apicomplexans) haplotype US3 18S ribosomal RNA gene partial sequence
MF167545.1 Lankesterella sp. (in: apicomplexans) haplotype DD2 18S ribosomal RNA gene partial sequence
MF167546.1 Lankesterella sp. (in: apicomplexans) haplotype DD3 18S ribosomal RNA gene partial sequence
MF167547.1 Lankesterella sp. (in: apicomplexans) haplotype DD1 18S ribosomal RNA gene partial sequence
MF167548.1 Lankesterella sp. (in: apicomplexans) haplotype DD4 18S ribosomal RNA gene partial sequence
MF167549.1 Lankesterella sp. (in: apicomplexans) haplotype US1 18S ribosomal RNA gene partial sequence
MF167550.1 Lankesterella sp. (in: apicomplexans) haplotype SO1 18S ribosomal RNA gene partial sequence
MF167551.1 Lankesterella sp. (in: apicomplexans) haplotype SO2 18S ribosomal RNA gene partial sequence
MF167552.1 Lankesterella sp. (in: apicomplexans) haplotype US2a 18S ribosomal RNA gene partial sequence
MF167553.1 Lankesterella sp. (in: apicomplexans) haplotype US2b 18S ribosomal RNA gene partial sequence
MF167554.1 Lankesterella sp. (in: apicomplexans) haplotype PP1 18S ribosomal RNA gene partial sequence
MF167555.1 Lankesterella sp. (in: apicomplexans) haplotype LP1 18S ribosomal RNA gene partial sequence
MG808272.1 Lankesterella sp. (in: apicomplexans) isolate Pn34 small subunit ribosomal RNA gene partial sequence
MG808273.1 Lankesterella sp. (in: apicomplexans) isolate Pn67 small subunit ribosomal RNA gene partial sequence
MG808274.1 Lankesterella sp. (in: apicomplexans) isolate Pn89 small subunit ribosomal RNA gene partial sequence
OK644714.1 Lankesterella bivacuolata isolate LanTurd1 150/19R small subunit ribosomal RNA gene partial sequence
