# Supplementary material for: Reevaluation of Hemoparasites in the Black Spiny-Tailed Iguana (Ctenosaura similis) with the First Pathological and Molecular Characterizations of Lankesterella desseri n. sp. and Redescription of Hepatozoon gamezi
Source: Microorganisms. 2023 Sep 22;11(10):2374. doi: 10.3390/microorganisms11102374 (PMC10609578; doi:10.3390/microorganisms11102374)
Supplement: Supplementary file 1 [file microorganisms-11-02374-s001.zip › Accession number of sequences in Lankesterella COI phylogenetic tree.xlsx]

## Sheet: 工作表1
KP658102.1: Caryospora bigenetica voucher C bigenetica MTZ 07-12108
MN316534.1:1617-2421 Cyclospora cayetanensis isolate MA 14 CL 3 mitochondrion complete genome
MN260365.1:1617-2421 Cyclospora cayetanensis isolate TX 14 CL 23 mitochondrion complete genome
MN316535.1:1617-2421 Cyclospora cayetanensis isolate ME 14 CL 24 mitochondrion complete genome
KX094945.1:1609-2417 Eimeria praecox strain Ingpra mitochondrion complete genome
KX094944.1:1609-2417 Eimeria praecox strain Jorpra mitochondrion complete genome
OP800513.1:1609-2417 Eimeria praecox Epsc-2 mitochondrion complete genome
OP800512.1:1609-2417 Eimeria praecox Epsc-1 mitochondrion complete genome
KJ547708.1:300-1108 Eimeria sp. ex Phasianus colchicus VV-2014 cytochrome oxidase subunit 1 (COI) gene partial cds mitochondrial
KX094954.1:1605-2413 Eimeria necatrix strain Gatnec mitochondrion complete genome
OP800501.1:1605-2413 Eimeria necatrix Ensc -2 mitochondrion complete genome
OP800500.1:1605-2413 Eimeria necatrix Ensc -1 mitochondrion complete genome
KJ547709.1:300-1108 Eimeria sp. ex Perdix perdix VV-2014 cytochrome oxidase subunit 1 (COI) gene partial cds mitochondrial
KX094951.1:1605-2413 Eimeria tenella strain Ingten mitochondrion complete genome
KP025692.1:1606-2414 Eimeria vejdovskyi mitochondrion complete genome
KP025691.1:1606-2414 Eimeria media mitochondrion complete genome
OP800494.1:1605-2413 Eimeria tenella Etsc-2 mitochondrion complete genome
OP800493.1:1605-2413 Eimeria tenella Etsc-1 mitochondrion complete genome
EF174185.1:5-811 Eimeria mivati strain Shanghai cytochrome c oxidase subunit I (COI) gene partial cds mitochondrial
NC 065382.1:1722-2530 Isospora picoflavae voucher CMNPA 2021-0002 mitochondrion complete genome
MW645338.1:1722-2530 Isospora sp. JRBarta-2021c voucher CMNPA 2021-0004 mitochondrion complete genome
KX276861.2:1722-2530 Isospora manorinae isolate 22795 mitochondrion complete genome
KP658103.1:1722-2530 Isospora sp. JRB-2015 voucher AHL G09-038458 mitochondrion complete genome
KX276860.3:1722-2530 Isospora serinuse isolate 20237Canary mitochondrion complete genome
KR108298.1:1722-2530 Isospora greineri voucher MAH-2013a MTZ1 mitochondrion complete genome
KT203396.1:1722-2530 Isospora superbusi strain MTZ2 mitochondrion complete genome
KR108297.1:1722-2524 Isospora amphiboluri voucher AHL12-019929 mitochondrion complete genome
MW720599.1:1-779 Isospora lunulatae cytochrome c oxidase subunit I (COI) gene partial cds mitochondrial
MN184725.1:1-778 Isospora sp. isolate 16S M cytochrome c oxidase subunit I (COI) gene partial cds mitochondrial
MK573842.1:1-775 Isospora sp. ex Phoenicurus ochruros isolate PhoOc1 L cytochrome c oxidase subunit I (COI) gene partial cds mitochondrial
MK573843.1:1-774 Isospora sp. ex Turdus merula isolate TurMe1 L cytochrome c oxidase subunit I (COI) gene partial cds mitochondrial
MK573840.1:1-772 Isospora sp. ex Turdus merula isolate TurMe8 PT cytochrome c oxidase subunit I (COI) gene partial cds mitochondrial
MK573837.1:1-771 Isospora cf. erithaci isolate EriRu7 PT cytochrome c oxidase subunit I (COI) gene partial cds mitochondrial
MH698558.1:1-771 Isospora sp. ex Myodes glareolus isolate 6MG LUZ cytochrome c oxidase subunit I (COI) gene partial cds mitochondrial
JQ993711.1:1-771 Isospora sp. ex Apodemus flavicollis isolate B13 cytochrome c oxidase subunit I (COI) gene partial cds mitochondrial
KT224377.1:1-770 Isospora manorinae isolate 22795 cytochrome oxidase subunit I (COI) gene partial cds mitochondrial
MK573839.1:1-768 Isospora cf. erithaci isolate EriRu6 PT cytochrome c oxidase subunit I (COI) gene partial cds mitochondrial
MH698555.1:1-767 Isospora sp. ex Myodes glareolus isolate 57MG TYM cytochrome c oxidase subunit I (COI) gene partial cds mitochondrial
OL999117.1:1-755 Isospora sp. isolate COI-30 cytochrome c oxidase subunit 1 (COI) gene partial cds mitochondrial
OL999111.1:1-755 Isospora sp. isolate COI-121 cytochrome c oxidase subunit 1 (COI) gene partial cds mitochondrial
EF158855.1:5-811 Eimeria acervulina strain 12 cytochrome c oxidase subunit I (COI) gene partial cds mitochondrial
NC 058602.1:1749-2553 Eimeria chapmani isolate CMNPA 2021-0006 mitochondrion complete genome
NC 058604.1:1749-2553 Eimeria legionensis isolate JMR 2018 el mitochondrion complete genome
KP025690.1:1606-2408 Eimeria irresidua mitochondrion complete genome
OP805366.1:366-1168 Eimeria kongi cytochrome c oxidase subunit I (cox1) gene complete cds mitochondrial
KP025693.1:1606-2408 Eimeria flavescens mitochondrion complete genome
FR796699.1:4-806 Eimeria mitis partial COI gene for cytochrome oxidase subunit I
KR108296.1:1722-2524 Eimeria innocua mitochondrion complete genome
HG793049.1:300-1102 Eimeria innocua mitochondrial partial COI gene for cytochrome oxidase subunit 1 strain KR
HM117020.1:4-806 Eimeria sp. Alectoris graeca/26-11-s1 cytochrome oxidase subunit I (cox1) gene partial cds mitochondrial
MF496271.1:3-805 Eimeria sp. strain EP201 cytochrome c oxidase subunit I (COI) gene partial cds mitochondrial
KJ608416.1:1692-2494 Eimeria dispersa mitochondrion complete genome
HG793048.1:300-1102 Eimeria dispersa mitochondrial partial COI gene for cytochrome oxidase subunit 1 strain KR
NC 039745.1:1707-2509 Eimeria furonis voucher EU-9014 mitochondrion complete genome
KX094963.1:1609-2411 Eimeria mitis strain Jormit mitochondrion complete genome
KX094962.1:1609-2411 Eimeria mitis strain Redmit mitochondrion complete genome
FJ236434.1:4-805 Eimeria cf. mivati clone 60-20 cytochrome oxidase subunit I-like (COI) gene partial sequence mitochondrial
KJ547710.1:300-1102 Eimeria sp. ex Numida meleagris VV-2014 cytochrome oxidase subunit 1 (COI) gene partial cds mitochondrial
JN192136.1:3-802 Eimeria trichosuri Marco cytochrome c oxidase subunit I gene partial cds mitochondrial
KU215971.1:3-802 Eimeria jerfinica isolate AF LN12 CZ4 cytochrome c oxidase subunit I (COI) gene partial cds mitochondrial
JX473253.1 Toxoplasma gondii strain RH cytochrome b (cytb) and cytochrome c oxidase subunit I (coxI) genes complete cds mitochondrial
JX473252.1 Neospora caninum strain NC-Liverpool cytochrome b (cytb) and cytochrome c oxidase subunit I (coxI) genes complete cds mitochondrial
MN077085.1 Neospora caninum cytochrome oxidase subunit I (COXI) gene complete cds mitochondrial
KT369005.1 Lankesterella sp. Guelph2013 isolate A mitochondrion complete genome
KT369006.1 Lankesterella sp. Guelph2013 isolate B mitochondrion complete genome
KT184381.1 Lankesterella minima strain LankJR-xd34a cytochrome c oxidase subunit I gene partial cds mitochondrial
KT184382.1 Lankesterella minima strain LankJR-xd34b cytochrome c oxidase subunit I gene partial cds mitochondrial
MW303519.1:1722-2530 Isospora lugensae isolate 20236 mitochondrion complete genome
HM771682.1:3-802 Eimeria falciformis strain Chob2 cytochrome c oxidase subunit I gene partial cds mitochondrial
KX495129.1:1605-2399 Eimeria falciformis mitochondrion complete genome
MW354691.1:1722-2516 Eimeria leuckarti mitochondrion complete genome
KU216011.1:2-793 Eimeria jerfinica isolate AF 38 IT62 cytochrome c oxidase subunit I (COI) gene partial cds mitochondrial
MG595961.1:1-785 Eimeria sp. strain E1 Kirov cytochrome oxidase subunit I (COI) gene partial cds mitochondrial
MG595963.1:1-785 Eimeria sp. strain E6 Kirov cytochrome oxidase subunit I (COI) gene partial cds mitochondrial
MK990575.1:1-784 Eimeria megabubonis cytochrome c oxidase subunit 1 (cox1) gene partial cds mitochondrial
OQ320778.1:1-784 Eimeria myoxi cytochrome c oxidase subunit I (COI) gene partial cds mitochondrial
MH350859.1:1-778 Eimeria syrichta isolate N9 cytochrome c oxidase subunit I (COI) gene partial cds mitochondrial
JQ993705.1:1-777 Eimeria sp. ex Apodemus flavicollis isolate 12 cytochrome c oxidase subunit I (COI) gene partial cds mitochondrial
MH350860.1:1-777 Eimeria boholensis isolate N10 cytochrome c oxidase subunit I (COI) gene partial cds mitochondrial
KU255440.1:1-771 Eimeria sp. 4 JK-2016 cytochrome c oxidase subunit I (COI) gene partial cds mitochondrial
KT184375.1:1-756 Eimeria tamiasciuri strain MEO2015 cytochrome c oxidase subunit I gene partial cds mitochondrial
JQ993698.1:16-770 Eimeria piriformis cytochrome c oxidase subunit I (COI) gene partial cds mitochondrial
MN184723.1:1-747 Eimeria sp. isolate TW1 cytochrome c oxidase subunit I (COI) gene partial cds mitochondrial
JQ993694.1:1-746 Eimeria irresidua cytochrome c oxidase subunit I (COI) gene partial cds mitochondrial
MN184724.1:1-745 Eimeria sp. isolate TW4 cytochrome c oxidase subunit I (COI) gene partial cds mitochondrial
LC377843.1 Cystoisospora sp. ex. Aonyx cinereus mitochondrial cox1 gene for cytochrome c oxidase subunit 1 partial cds
KT184385.1 Cystoisospora canis strain MEO2015 cytochrome c oxidase subunit I gene partial cds mitochondrial
KT184384.1 Cystoisospora cf. ohioensis strain MEO2015a cytochrome c oxidase subunit I gene partial cds mitochondrial
KT184386.1 Cystoisospora felis strain MEO2015 cytochrome c oxidase subunit I gene partial cds mitochondrial
